# Supplementary material for: Drivers of beta diversity in modern and ancient reef-associated soft-bottom environments
Source: PeerJ. 2020 May 14;8:e9139. doi: 10.7717/peerj.9139 (PMC7231500; doi:10.7717/peerj.9139)
Supplement: Supplemental Information 1 [file peerj-08-9139-s001.zip]

Archive with 10 entries (9 files):
- raw_data_Roden_et_al_2020/
- raw_data_Roden_et_al_2020/Cassian_top10.csv
- raw_data_Roden_et_al_2020/gps_cas.csv
- raw_data_Roden_et_al_2020/paleodepth.csv
- raw_data_Roden_et_al_2020/Safaga_all.csv
- raw_data_Roden_et_al_2020/Safaga_depth_pooled_new.csv
- raw_data_Roden_et_al_2020/Safaga_environments.csv
- raw_data_Roden_et_al_2020/Safaga_pooled_all.csv
- raw_data_Roden_et_al_2020/Safaga_pooled_top10.csv
- raw_data_Roden_et_al_2020/Safaga_top10.csv
