# Supplementary material for: Drivers of beta diversity in modern and ancient reef-associated soft-bottom environments
Source: PeerJ. 2020 May 14;8:e9139. doi: 10.7717/peerj.9139 (PMC7231500; doi:10.7717/peerj.9139)
Supplement: Supplemental Information 1 [file peerj-08-9139-s001.zip › raw_data_Roden_et_al_2020/Cassian_top10.csv]

Species	Sample	Specimens
Costactaeon n. sp.	Rumerlo ski slope	4
Ampezzopleura bandeli	Rumerlo ski slope	2
Kittliconcha? sp.	Rumerlo ski slope	2
Camposcala biserta	Rumerlo ski slope	7
Zygopleura hybridissima	Rumerlo ski slope	2
Promathildia decorata	Rumerlo ski slope	3
Fedaiella elongata	Rumerlo ski slope	3
Zygopleura campoensis	Rumerlo ski slope	5
Neritaria plicatilis	Rumerlo ski slope	2
Popenella misurina	Rumerlo ski slope	1
Stuorilda tichyi	Rumerlo ski slope	1
Rinaldoconchus bieleri	Rumerlo ski slope	1
Domerionina sp. 1	Costalaresc	3
Domerionina stuorense	Costalaresc	16
Atorcula anoptychopsis	Costalaresc	5
Ampezzopleura hybridopsis	Costalaresc	7
Dentineritaria neritina	Costalaresc	18
Ampezzopleura bandeli	Costalaresc	4
Palaeonucula sp. 2	Costalaresc	10
Helenostylina convexa	Costalaresc	230
Spirostylus brevior	Costalaresc	3
Plagioglypta undulata	Costalaresc	9
Neritaria mandelslohi	Costalaresc	10
Domerionina sp. 1	Picolbach	22
Domerionina pralongiana	Picolbach	15
Domerionina stuorense	Picolbach	59
Palaeonucula sp. 1	Picolbach	23
Plagioglypta undulata	Picolbach	24
Neritaria mandelslohi	Picolbach	10
Stuorilda cassiana	Picolbach	10
Azyga dolomitensis	Picolbach	15
Caenogastropoda sp. 1	Picolbach	24
Helenostylina convexa	Picolbach	11
Costactaeon n. sp.	Rumerlo cliff	35
Ruganeritaria subovata	Rumerlo cliff	48
Stuorilda cassiana	Rumerlo cliff	30
Camposcala biserta	Rumerlo cliff	50
Zygopleura depressa	Rumerlo cliff	20
Tofanella cancellata	Rumerlo cliff	9
Teretrina cf. bolina	Rumerlo cliff	9
Domerionina n. sp.	Rumerlo cliff	5
Prostylifer paludinaris	Rumerlo cliff	7
Coelostylina conica	Rumerlo cliff	6
Palaeonucula sp. 1	Rumerlo cliff	5
Frederikella cancellata	Rumerlo cliff	5
Jurilda elongata	Misurina landslide	166
Prostylifer paludinaris	Misurina landslide	128
Ampezzopleura hybridopsis	Misurina landslide	95
Coelostylina conica	Misurina landslide	53
Dentineritaria neritina	Misurina landslide	38
Ampezzopleura bandeli	Misurina landslide	21
Promathildia cf. milierensis	Misurina landslide	19
Ampezzogyra angulata	Misurina landslide	14
Sinuarbullina sp. 1	Misurina landslide	14
Palaeonucula strigilata	Misurina landslide	10
Dentineritaria neritina	Lago Antorno	68
Ampezzopleura hybridopsis	Lago Antorno	29
Coelostylina conica	Lago Antorno	29
Neritaria mandelslohi	Lago Antorno	29
Prostylifer paludinaris	Lago Antorno	24
Sinuarbullina sp. 1	Lago Antorno	10
Ampezzogyra angulata	Lago Antorno	9
Alexogyra marshalli	Lago Antorno	7
Helenostylina convexa	Lago Antorno	6
Jurilda elongata	Lago Antorno	5
Schartia carinata	Settsass	70
Helenostylina convexa	Settsass	61
Plagioglypta undulata	Settsass	50
Domerionina pralongiana	Settsass	44
Goniospira armata	Settsass	31
Spirostylus brevior	Settsass	13
Bandellina cassiana	Settsass	10
Coelostylina conica	Settsass	8
Palaeonucula strigilata	Settsass	6
Rhaphistomella radians	Settsass	3
Zygopleura tenuis	Stuores	335
Pteria cf. sturi	Stuores	116
Parallelodon formosissimum	Stuores	107
Zygopleura hybridissima	Stuores	86
Camposcala biserta	Stuores	82
Ampezzoscala ornata	Stuores	76
Coelochrysalis giauensis	Stuores	65
Myophoriopsis lineata	Stuores	57
Dicosmos cassiana	Stuores	54
Coelostylina conica	Stuores	48
