# Supplementary material for: Drivers of beta diversity in modern and ancient reef-associated soft-bottom environments
Source: PeerJ. 2020 May 14;8:e9139. doi: 10.7717/peerj.9139 (PMC7231500; doi:10.7717/peerj.9139)
Supplement: Supplemental Information 1 [file peerj-08-9139-s001.zip › raw_data_Roden_et_al_2020/gps_cas.csv]

Loc	latdec	lngdec
Costalaresc	46.53995	12.1639
Lago Antorno	46.59438	12.261
Misurina landslide	46.5949	12.25962
Picolbach	46.53427	11.92253
Rumerlo cliff	46.53375	12.09882
Rumerlo ski slope	46.53684	12.10214
Settsass	46.51733	11.95846
Stuores	46.528722	11.936722
