# Supplementary material for: Drivers of beta diversity in modern and ancient reef-associated soft-bottom environments
Source: PeerJ. 2020 May 14;8:e9139. doi: 10.7717/peerj.9139 (PMC7231500; doi:10.7717/peerj.9139)
Supplement: Supplemental Information 1 [file peerj-08-9139-s001.zip › raw_data_Roden_et_al_2020/paleodepth.csv]

	Suspension:deposit feeders	Grazers:carnivores	Bivalves articulated	Gastropod abundance and diversity	Encrustation	Fragments of corals, sponges, echinoids	Depth	Depth_groups3	Depth_groups2
Costalaresc	1	-2	1	-1	0	0	-1	2	2
Lago Antorno	-2	-1.5	0	-1	0	0	-4.5	1	1
Misurina landslide	-1	0	0	-1	0	0	-2	2	2
Picolbach	2	1	1	0	0	0	4	3	2
Rumerlo cliff	-1	-1	-1	-1	1	-1	-4	1	1
Rumerlo ski slope	-2	-1	0	-1	0	-1	-5	1	1
Settsass	0	1	1	0	0	0	2	3	2
Stuores	-2	-2	-1	0	-1	0	-6	1	1
