# Supplementary material for: Drivers of beta diversity in modern and ancient reef-associated soft-bottom environments
Source: PeerJ. 2020 May 14;8:e9139. doi: 10.7717/peerj.9139 (PMC7231500; doi:10.7717/peerj.9139)
Supplement: Supplemental Information 1 [file peerj-08-9139-s001.zip › raw_data_Roden_et_al_2020/Safaga_all.csv]

	"Ziba" sp. 2	"Ziba" sp. 3	"Ziba" sp. 4	Acar plicata	Acteon sp. 1	Acteon sp. 2	Afrocardium richardi	Agagus agagus	Amathina tricarinata	Amphilepida sp. 1	Amphilepida sp. 2	Anadara (Scapharca) natalensis	Anadara antiquata	Anadara ehrenbergi	Anadara pygmaea	Anadara sp. 1 juv.	Anadara sp. 2 juv.	Anadara sp.2	Anadara uropigimelana	Ancilla sp. 1	Anodontia edentula	Anomia achaeus	Arca avellana	Arca ventricosa	Atyis cf. naucum	Atys cf. cylindrica	Atys cf. naucum	Atys sp. 1	Atys sp. 2	Atys sp. 3	Azorinus coarctatus	Azorinus coarctus	Barbatia foliata	Barbatia foliata juv.	Barbatia fusca	Barbatia parva	Barbatia setigera	Barbatia setigera juv.	Barbatia sp. 1	Barbatia sp. 2	Barbatia sulcata	Barbatia sulculosa	Basterotia borbonica	Bela s.l. 2	Bela s.l. sp. 1	Bela s.l. sp. 2	Bellucina semperiana	Bittium sp. 1	Bittium sp. 2
94.1.a	NA	1	1	15	NA	1	2	NA	NA	NA	NA	NA	NA	NA	NA	NA	NA	NA	NA	NA	2	NA	2	1	NA	3	2	2	NA	NA	NA	NA	3	NA	NA	17	NA	NA	NA	1	1	NA	NA	NA	NA	NA	12	1	NA
94.1.b	NA	NA	NA	3	1	NA	2	NA	NA	NA	NA	NA	NA	NA	NA	NA	NA	1	NA	NA	4	1	1	NA	NA	1	2	2	NA	NA	NA	NA	NA	NA	NA	7	NA	4	NA	1	1	NA	NA	NA	NA	NA	10	2	1
94.1.c	NA	1	NA	8	1	1	NA	NA	2	NA	NA	NA	NA	NA	NA	NA	NA	NA	NA	NA	1	NA	NA	NA	NA	2	2	3	NA	NA	NA	NA	NA	NA	NA	6	NA	NA	NA	NA	NA	NA	NA	NA	2	NA	10	2	NA
94.1.d	NA	NA	NA	2	NA	5	NA	NA	1	NA	NA	NA	NA	NA	NA	NA	2	NA	1	NA	4	1	NA	NA	NA	1	1	NA	NA	NA	NA	NA	NA	NA	NA	3	1	NA	NA	NA	1	NA	NA	NA	1	NA	13	1	NA
94.3.a	2	NA	NA	NA	NA	NA	5	NA	NA	1	NA	NA	NA	1	NA	1	NA	NA	NA	2	3	NA	NA	NA	NA	3	NA	NA	NA	NA	9	NA	NA	NA	NA	NA	NA	NA	NA	NA	NA	NA	1	NA	NA	NA	231	NA	NA
94.3.b	NA	NA	NA	NA	NA	NA	3	NA	NA	NA	3	NA	NA	NA	NA	1	NA	NA	NA	NA	2	NA	NA	NA	NA	3	NA	NA	NA	NA	7	NA	NA	NA	NA	NA	NA	NA	NA	NA	NA	NA	NA	NA	NA	NA	278	NA	NA
94.4.a	NA	NA	NA	NA	NA	NA	NA	NA	NA	NA	NA	NA	NA	NA	NA	NA	NA	NA	NA	NA	12	NA	NA	NA	1	17	NA	NA	1	NA	NA	7	NA	NA	NA	NA	NA	NA	NA	NA	NA	NA	NA	NA	NA	15	26	NA	NA
94.4.b	NA	NA	NA	NA	NA	NA	NA	NA	NA	NA	NA	NA	NA	NA	2	1	NA	NA	NA	NA	13	NA	NA	NA	NA	18	1	1	1	NA	10	NA	NA	NA	NA	NA	NA	NA	NA	NA	NA	NA	NA	21	NA	NA	17	NA	NA
94.5	NA	NA	NA	37	NA	NA	NA	NA	1	NA	NA	NA	NA	NA	NA	NA	NA	NA	NA	NA	NA	2	2	1	NA	NA	10	NA	NA	NA	NA	NA	NA	3	6	17	4	NA	4	2	1	1	NA	NA	NA	NA	NA	22	NA
94.6	NA	NA	NA	NA	NA	NA	NA	NA	NA	NA	NA	NA	NA	NA	NA	NA	NA	NA	NA	NA	NA	NA	NA	NA	NA	7	NA	2	NA	NA	NA	NA	NA	NA	NA	NA	NA	NA	NA	NA	NA	NA	NA	NA	NA	NA	1	NA	NA
95.31	NA	NA	NA	30	NA	1	NA	1	NA	NA	NA	NA	NA	NA	NA	NA	NA	NA	NA	NA	2	NA	NA	NA	NA	1	6	NA	NA	NA	NA	NA	NA	NA	9	13	NA	2	NA	NA	5	NA	NA	NA	NA	NA	3	2	NA
B.5.8	NA	NA	NA	NA	NA	NA	27	NA	NA	NA	NA	3	2	NA	NA	NA	4	NA	NA	NA	9	NA	NA	NA	NA	8	1	26	NA	1	NA	NA	NA	NA	NA	2	NA	NA	NA	NA	NA	NA	NA	NA	NA	NA	921	NA	NA
C.1.3	NA	NA	NA	NA	NA	NA	1	NA	NA	NA	NA	NA	1	NA	2	NA	NA	NA	NA	NA	81	NA	NA	NA	NA	2	8	14	NA	NA	NA	NA	NA	NA	NA	NA	NA	NA	NA	NA	NA	NA	6	1	NA	NA	1744	NA	NA
[truncated: 593 more columns]
