# Supplementary material for: Drivers of beta diversity in modern and ancient reef-associated soft-bottom environments
Source: PeerJ. 2020 May 14;8:e9139. doi: 10.7717/peerj.9139 (PMC7231500; doi:10.7717/peerj.9139)
Supplement: Supplemental Information 1 [file peerj-08-9139-s001.zip › raw_data_Roden_et_al_2020/Safaga_environments.csv]

Sample	Depth	Environment	DMSlat	DMSlng	latdec	lngdec	Evenness	BP
94.1.a	10	Sand between coral patches	26°48.85	33°58.61	26.81416667	33.97683333	0.61	0.09
94.1.b	10	Sand between coral patches	26°48.85	33°58.61	26.81416667	33.97683333	0.62	0.09
94.1.c	10	Sand between coral patches	26°48.85	33°58.61	26.81416667	33.97683333	0.57	0.11
94.1.d	10	Sand between coral patches	26°48.85	33°58.61	26.81416667	33.97683333	0.6	0.1
94.3.a	23	Muddy sand	26°47.47	33°56.80	26.79116667	33.94666667	0.41	0.35
94.3.b	23	Muddy sand	26°47.47	33°56.80	26.79116667	33.94666667	0.38	0.36
94.4.a	39	Mud	26°48.85	33°57.92	26.81416667	33.96533333	0.38	0.2
94.4.b	39	Mud	26°48.85	33°57.92	26.81416667	33.96533333	0.41	0.2
94.5	19	Reef slope	26°50.84	34°0.29	26.84733333	34.00483333	0.63	0.15
94.6	1	Mangrove-channel	26°46.05	33°57.77	26.7675	33.96283333	0.42	0.35
95.31	12	Reef slope	26°49.76	33°59.09	26.82933333	33.98483333	0.59	0.25
B.5.8	6	Sandy seagrass	26°49.61	33°57.23	26.82683333	33.95383333	0.5	0.3
C.1.3	40	Muddy sand with seagrass	26°49.80	33°59.21	26.83	33.98683333	0.42	0.35
