# Supplementary material for: Drivers of beta diversity in modern and ancient reef-associated soft-bottom environments
Source: PeerJ. 2020 May 14;8:e9139. doi: 10.7717/peerj.9139 (PMC7231500; doi:10.7717/peerj.9139)
Supplement: Supplemental Information 1 [file peerj-08-9139-s001.zip › raw_data_Roden_et_al_2020/Safaga_pooled_all.csv]

	X.Ziba..sp..2	X.Ziba..sp..3	X.Ziba..sp..4	Acar.plicata	Acteon.sp..1	Acteon.sp..2	Afrocardium.richardi	Agagus.agagus	Amathina.tricarinata	Amphilepida.sp..1	Amphilepida.sp..2	Anadara..Scapharca..natalensis	Anadara.antiquata	Anadara.ehrenbergi	Anadara.pygmaea	Anadara.sp..1.juv.	Anadara.sp..2.juv.	Anadara.sp.2	Anadara.uropigimelana	Ancilla.sp..1	Anodontia.edentula	Anomia.achaeus	Arca.avellana	Arca.ventricosa	Atyis.cf..naucum	Atys.cf..cylindrica	Atys.cf..naucum	Atys.sp..1	Atys.sp..2	Atys.sp..3	Azorinus.coarctatus	Azorinus.coarctus	Barbatia.foliata	Barbatia.foliata.juv.	Barbatia.fusca	Barbatia.parva	Barbatia.setigera	Barbatia.setigera.juv.	Barbatia.sp..1	Barbatia.sp..2	Barbatia.sulcata	Barbatia.sulculosa	Basterotia.borbonica	Bela.s.l..2	Bela.s.l..sp..1	Bela.s.l..sp..2	Bellucina.semperiana	Bittium.sp..1	Bittium.sp..2
94.1	0	2	1	28	2	7	4	0	3	0	0	0	0	0	0	0	2	1	1	0	11	2	3	1	0	7	7	7	0	0	0	0	3	0	0	33	1	4	0	2	3	0	0	0	3	0	45	6	1
94.3	2	0	0	0	0	0	8	0	0	1	3	0	0	1	0	2	0	0	0	2	5	0	0	0	0	6	0	0	0	0	16	0	0	0	0	0	0	0	0	0	0	0	1	0	0	0	509	0	0
94.4	0	0	0	0	0	0	0	0	0	0	0	0	0	0	2	1	0	0	0	0	25	0	0	0	1	35	1	1	2	0	10	7	0	0	0	0	0	0	0	0	0	0	0	21	0	15	43	0	0
94.5	0	0	0	37	0	0	0	0	1	0	0	0	0	0	0	0	0	0	0	0	0	2	2	1	0	0	10	0	0	0	0	0	0	3	6	17	4	0	4	2	1	1	0	0	0	0	0	22	0
94.6	0	0	0	0	0	0	0	0	0	0	0	0	0	0	0	0	0	0	0	0	0	0	0	0	0	7	0	2	0	0	0	0	0	0	0	0	0	0	0	0	0	0	0	0	0	0	1	0	0
95.31	0	0	0	30	0	1	0	1	0	0	0	0	0	0	0	0	0	0	0	0	2	0	0	0	0	1	6	0	0	0	0	0	0	0	9	13	0	2	0	0	5	0	0	0	0	0	3	2	0
B.5.8	0	0	0	0	0	0	27	0	0	0	0	3	2	0	0	0	4	0	0	0	9	0	0	0	0	8	1	26	0	1	0	0	0	0	0	2	0	0	0	0	0	0	0	0	0	0	921	0	0
C.1.3	0	0	0	0	0	0	1	0	0	0	0	0	1	0	2	0	0	0	0	0	81	0	0	0	0	2	8	14	0	0	0	0	0	0	0	0	0	0	0	0	0	0	6	1	0	0	1744	0	0
[truncated: 593 more columns]
